# Supplementary material for: The Association between Food Security Status and the Home Food Environment among a Sample of Rural South Carolina Residents
Source: Nutrients. 2023 Sep 9;15(18):3918. doi: 10.3390/nu15183918 (PMC10534860; doi:10.3390/nu15183918)
Supplement: Supplementary file 1 [file nutrients-15-03918-s001.zip]

Archive with 1 entries (1 files):
- nutrients-2533546-supplementary.pdf
